# Supplementary material for: Adhesive, Biocompatible, Antibacterial, and Degradable Collagen-Based Conductive Hydrogel as Strain Sensor for Human Motion Monitoring
Source: Molecules. 2024 Dec 4;29(23):5728. doi: 10.3390/molecules29235728 (PMC11643890; doi:10.3390/molecules29235728)
Supplement: Supplementary file 1 [file molecules-29-05728-s001.zip]

Archive with 1 entries (1 files):
- molecules-3326069-supplementary-revised after pub.pdf
